# Supplementary material for: Risk Factors for the Rupture of Middle Cerebral Artery Bifurcation Aneurysms Using CT Angiography
Source: PLoS One. 2016 Dec 15;11(12):e0166654. doi: 10.1371/journal.pone.0166654 (PMC5157982; doi:10.1371/journal.pone.0166654)
Supplement: S1 Dataset — (XLS) [file pone.0166654.s006.xls]

## Sheet: Sheet1
ID	Gender	Age	Hypertension	Diabetes mellitus	CAD	Cerebral atherosclerosis	Multiple aneurysms	Cigarette smoking	Alcohol history	Bleeding history	Irregular Shape	Daughter cyst	Neck width	Depth	Width	Maximum diameter	AR	DW	BF	Flow angle	Type	Big daughter artery	Small daughter artery	parent artery	DAR	Mean diameter	SR	The angle between the parent artery and big daughter artery	The angle between the parent artery and small daughter artery	Lateral angle ratio	Rupture
07053178	0	72	0	0	0	1	1	0	0	0	0	0	6	3.3	5.8	5.9	0.55	0.568966	0.966667	143.6	C	2.6	1.95	3.25	1.33333	2.6	1.26923	68.9	40.5	1.70123	0
04151143	1	76	2	0	0	0	1	0	0	1	0	0	2.9	2.2	2.7	2.8	0.758621	0.814815	0.931034	115.4	D	2.3	1.8	3	1.27778	2.36667	0.929577	116.2	83	1.4	0
05816289	0	52	0	0	0	0	0	0	0	0	1	1	4.9	6.1	4.8	7.4	1.24	1.27083	0.979592	134.4	C	3.2	2.75	3.6	1.16364	3.18333	1.91623	103.1	79.1	1.30341	1
04913960	0	69	3	0	0	0	0	1	0	0	1	1	4.7	10.5	6.5	13.3	2.23	1.61538	1.38298	158.5	D	3.65	2.95	3.75	1.23729	3.45	3.04348	133.2	29.5	4.51525	0
05305947	0	47	3	0	0	0	1	1	1	1	0	0	6.5	6.6	7.2	8.9	1.02	0.916667	1.10769	115	D	2.15	1.8	2.5	1.19444	2.15	3.06977	107	35.7	2.9972	0
05748802	1	81	0	0	1	1	0	0	0	0	0	0	6.1	5.7	5.1	7.9	0.93	1.11765	0.836066	155.9	C	2.9	2.25	3.25	1.28889	2.8	2.03571	71	86.3	0.822711	0
03976347	1	66	0	0	0	0	0	0	0	0	1	1	9	11.2	10.1	12.5	1.24444	1.10891	1.12222	159.9	C	2.9	2.7	3.2	1.07407	2.93333	3.81818	52.2	56.8	0.919014	0
04913968	0	46	0	0	0	0	0	0	0	0	1	1	6.5	12.8	10.8	16.3	1.97	1.18519	1.66154	152.2	D	2.6	2.2	3.7	1.18182	2.83333	4.51765	83	108.1	0.767808	1
05584988	0	29	0	0	1	0	0	1	1	0	1	1	5.7	6	7.5	8	1.05	0.8	1.31579	58.4	D	1.85	1.7	2.05	1.08824	1.86667	3.21429	116.6	133.8	0.87145	1
05226957	1	56	0	0	0	0	0	0	0	0	1	1	3.9	6.4	8.1	7.4	1.64	0.790123	2.07692	163.4	C	2.4	1.45	3.2	1.65517	2.35	2.7234	118.1	111.1	1.06301	1
04201289	0	81	2	0	0	1	0	0	0	0	1	1	6.2	7.3	7.4	9	1.17742	0.986486	1.19355	144.4	C	2.6	1.1	2.65	2.36364	2.11667	3.44882	93.3	71.9	1.29764	0
05764760	0	55	0	0	0	0	0	1	1	0	1	0	3.1	5	5.9	6.4	1.61	0.847458	1.90323	106.4	C	2.8	2	2.9	1.4	2.56667	1.94805	102.7	86	1.19419	0
05764760	0	55	0	0	0	0	0	1	1	0	1	0	3.6	5.2	5.8	5.6	1.44	0.896552	1.61111	161.3	C	2.6	1.95	2.85	1.33333	2.46667	2.10811	111.6	62.4	1.78846	1
05788452	0	35	0	0	0	0	0	0	0	0	0	0	17.1	21	25.8	25.4	1.22	0.813953	1.50877	57.6	C	2	1.45	3.35	1.37931	2.26667	9.26471	155.6	111.6	1.39427	1
05056575	0	44	0	0	0	0	0	1	1	1	1	0	6.4	6.5	5.7	8.9	1.02	1.14035	0.890625	155	C	2.55	2.15	2.4	1.18605	2.36667	2.74648	95.2	60.7	1.56837	1
04345969	0	46	3	1	0	1	0	2	2	0	0	0	2.6	1.4	2	2	0.538462	0.7	0.769231	135.4	D	2.3	0.6	3	3.83333	1.96667	0.711864	136.2	79.2	1.7197	0
04289768	1	49	0	0	0	0	0	0	1	0	0	0	4.7	4.1	5	5	0.87234	0.82	1.06383	159	C	2.1	1.5	2.8	1.4	2.13333	1.92187	137.4	86.1	1.59582	0
05778351	1	59	3	0	0	0	0	0	0	0	1	0	3.2	5.2	3	4.7	1.63	1.73333	0.9375	152.9	C	2.3	1.45	2.85	1.58621	2.2	2.36364	136.4	53.4	2.55431	1
05415703	1	71	0	0	0	0	0	0	0	0	0	0	5.5	6.2	4.4	8	1.13	1.40909	0.8	123.2	C	2.1	1.4	2.35	1.5	1.95	3.17949	175	68.4	2.55848	1
5815772	1	55	3	0	0	0	1	0	0	0	0	0	6.5	5.1	5.4	6.5	0.78	0.944444	0.830769	119.2	C	1.7	1.65	2.35	1.0303	1.9	2.68421	78.8	129.1	0.61038	1
01281224	1	57	2	0	0	0	0	0	0	0	0	0	3.2	1.4	2	2.8	0.44	0.7	0.625	141.3	C	2.7	2.15	3.2	1.25581	2.68333	0.521739	142	91.4	1.55361	0
04422501	0	49	2	0	0	0	0	2	2	1	0	0	4.5	2.2	3.2	3.2	0.488889	0.6875	0.711111	129.4	D	3.9	2.4	4.9	1.625	3.73333	0.589286	124.4	83.1	1.49699	0
05620573	1	50	3	0	0	0	0	0	0	0	1	1	4.6	3	2.6	4.7	0.65	1.15385	0.565217	99.1	C	3.1	1.9	2.8	1.63158	2.6	1.15385	121.1	57.7	2.09879	1
03741037	0	78	2	0	0	0	0	0	0	0	0	0	7.4	7.5	8.3	9.6	1.01351	0.903614	1.12162	136.8	D	2.4	2	3.15	1.2	2.51667	2.98013	101.9	53.3	1.91182	0
05348814	0	77	0	0	0	1	0	1	1	0	0	0	3.8	4.5	4.9	4.9	1.18	0.918367	1.28947	143.3	D	2.85	1.95	2.8	1.46154	2.53333	1.77632	135.6	38.6	3.51295	0
04118525	1	59	0	0	0	0	1	0	0	1	0	0	4.9	4.3	4.8	5.9	0.877551	0.895833	0.979592	113.5	D	2.4	2.4	3.7	1	2.83333	1.51765	162.8	85.2	1.9108	0
05764978	0	50	3	0	0	0	0	1	0	0	0	0	5.1	6.5	5.6	7	1.27	1.16071	1.09804	146.3	D	2.45	2.25	3.36	1.08889	2.68667	2.41935	73.2	134.9	0.542624	1
04241126	1	59	0	0	1	0	1	0	0	0	1	0	6.4	7.4	5.5	8.6	1.16	1.34545	0.859375	150.6	D	2.55	1.55	3.65	1.64516	2.58333	2.86452	85.1	121	0.703306	0
02927111	1	73	0	0	0	1	0	0	0	0	0	0	4.5	3.1	2.7	4.5	0.688889	1.14815	0.6	115.4	C	2.5	1.8	3.65	1.38889	2.65	1.16981	95.6	112	0.853571	0
05271346	1	56	1	0	0	0	0	0	0	0	0	0	3.7	5.8	3.7	6.7	1.58	1.56757	1	62.5	D	2.2	1.85	2.3	1.18919	2.11667	2.74016	98.2	159.1	0.617222	1
05056568	0	42	0	0	0	0	0	1	0	0	1	1	4.3	6.8	7.4	7.6	1.58	0.918919	1.72093	157.8	C	2.7	2.4	3	1.125	2.7	2.51852	83.7	83.5	1.0024	1
02609678	0	84	2	1	1	1	0	2	0	0	0	0	7.9	5.7	8.7	9.7	0.72	0.655172	1.10127	171	C	3.45	1.8	2.75	1.91667	2.66667	2.1375	29.2	28.8	1.01389	0
05704768	0	53	1	1	0	1	0	1	1	0	1	0	4.4	2.6	3.9	4.1	0.59	0.666667	0.886364	116	D	2.15	1.75	2.4	1.22857	2.1	1.2381	66.9	129.6	0.516204	0
04709326	0	58	3	1	0	0	0	0	0	0	0	0	4.1	2.4	3	3.6	0.585366	0.8	0.731707	108.7	D	2.9	1.8	2.7	1.61111	2.46667	0.972973	93.7	64.2	1.4595	0
05483107	1	69	3	0	0	0	1	0	0	1	1	1	3.4	5.2	7.1	6.8	1.52941	0.732394	2.08824	140	C	3	1.9	2.9	1.57895	2.6	2	144	44.5	3.23596	0
04862248	1	75	3	0	0	1	0	0	0	0	0	0	7.3	5.6	8.6	7.6	0.77	0.651163	1.17808	132.7	C	3.35	2.3	3.45	1.45652	3.03333	1.84615	101.5	35.3	2.87535	0
05008066	0	40	0	0	0	0	0	0	0	1	0	0	2.8	4.9	3.3	5.6	1.75	1.48485	1.17857	158.9	C	3.4	2.5	2.25	1.36	2.71667	1.80368	138.1	55	2.51091	1
05006885	1	60	2	0	0	0	1	0	0	1	1	1	6.6	7	5.5	8.7	1.06	1.27	0.833333	140.8	C	3.6	2.05	3.15	1.7561	2.93333	2.38636	80.2	60.9	1.31691	0
05006885	1	60	2	0	0	0	1	0	0	1	0	0	4.7	4.1	4.6	5	0.87	0.891304	0.978723	136.5	C	2.9	1.75	3.9	1.65714	2.85	1.4386	118.9	56.4	2.10816	0
04953603	1	42	2	0	0	0	0	0	0	0	0	0	2.9	3.2	2.4	3.7	1.1	1.33333	0.827586	110.1	D	2.65	1.25	2.6	2.12	2.16667	1.47692	127.5	33.3	3.82883	1
07476418	0	91	3	0	0	1	0	0	0	0	0	0	6.5	4.5	6.4	6.3	0.69	0.703125	0.984615	145.6	C	2.55	2.15	3.7	1.18605	2.8	1.60714	43.2	81.3	0.531365	0
07240839	1	67	1	0	0	0	1	0	0	0	0	0	3.6	3.8	4	4.9	1.06	0.95	1.11111	139.5	D	2.7	2.2	3.35	1.22727	2.75	1.38182	144	44.2	3.25792	0
07078295	1	73	0	0	0	1	0	0	0	0	0	0	4.8	4.6	3.8	5.1	0.96	1.21053	0.791667	132.2	D	3.05	2.3	3.25	1.32609	2.86667	1.60465	111.3	36.6	3.04098	0
04855105	0	60	2	1	0	0	0	0	0	0	0	0	4	3.2	3.4	4.5	0.8	0.941176	0.85	134.5	C	2.25	2.1	3.25	1.07143	2.53333	1.26316	134.5	82.5	1.6303	0
04382043	0	59	0	0	0	0	0	2	1	0	1	1	3.7	6.6	3.9	7.2	1.78378	1.69231	1.05405	147.5	C	1.8	1.4	2.4	1.28571	1.86667	3.53571	126.2	83.4	1.51319	1
03694609	1	63	0	0	0	0	0	0	0	0	1	1	6.7	4.8	8.2	8.2	0.716418	0.585366	1.22388	136	C	3.1	2.3	2.9	1.34783	2.76667	1.73494	100.6	91.5	1.09945	1
01025527	0	72	0	0	0	1	1	1	0	0	1	1	5.5	3	4.6	5.5	0.55	0.652174	0.836364	155.6	C	2.35	2.1	2.75	1.11905	2.4	1.25	83.5	90.5	0.922652	0
05473206	0	76	3	0	1	1	0	0	2	0	0	1	7.2	4.4	5.6	5.8	0.61	0.785714	0.777778	131.8	C	3.3	2.8	3.15	1.17857	3.08333	1.42703	49	83.8	0.584726	0
05596491	0	64	3	1	1	1	0	1	1	0	1	1	3	3.2	4.2	4.1	1.07	0.761905	1.4	160.1	D	2.65	2.05	3.05	1.29268	2.58333	1.23871	39.7	136.2	0.291483	0
02588004	1	64	2	0	0	1	1	0	0	0	0	0	4.7	3.5	4	4.7	0.74	0.875	0.851064	99.8	D	2.35	2.25	3.05	1.04444	2.55	1.37255	60.3	142.6	0.422861	0
02588004	1	64	2	0	0	1	0	0	0	0	0	0	3	5.3	4.9	5.9	1.76667	1.08163	1.63333	127.1	D	2.7	2.3	3.3	1.17391	2.76667	1.91566	119.3	90.2	1.32262	0
04591255	0	64	0	0	0	0	0	2	2	0	0	0	3.9	3.3	3.8	4.3	0.846154	0.868421	0.974359	145.2	D	2.7	2.1	3.3	1.28571	2.7	1.22222	132.5	83.6	1.58493	0
03893379	1	41	0	0	0	0	0	0	0	0	1	1	6.9	7.8	7	8.3	1.13043	1.11429	1.01449	151.1	C	2.3	2.3	3.45	1	2.68333	2.90683	122.2	62.8	1.94586	1
05129330	1	70	3	0	0	0	0	0	0	0	0	0	4.4	6.3	5	6	1.43	1.26	1.13636	141.6	D	3.85	2.05	2.9	1.87805	2.93333	2.14773	167.7	24.3	6.90123	1
07459192	1	68	2	0	0	1	0	0	0	0	1	1	6.7	3.7	6.7	5.7	0.55	0.552239	1	143.3	C	2.9	2.35	3.55	1.23404	2.93333	1.26136	113.8	47.2	2.41102	0
04316381	1	71	3	0	0	1	1	0	0	0	0	0	4.6	3.5	2.4	3.5	0.76087	1.45833	0.521739	149.1	C	3.6	3.6	2.7	1	3.3	1.06061	67.3	60.7	1.10873	0
04316381	1	71	3	0	0	1	1	0	0	0	0	0	5.5	6.6	3.8	6.9	1.2	1.73684	0.690909	74.8	D	3.6	3.6	2.7	1	3.3	2	67.3	60.7	1.10873	0
04097257	1	46	0	0	0	0	0	0	0	0	1	1	2.7	4	3.2	4.2	1.48148	1.25	1.18519	127.8	C	1.8	1.1	3.2	1.63636	2.03333	1.96721	128.8	67.9	1.89691	1
05130426	1	72	3	0	1	1	0	0	0	0	0	0	4	3.3	4	3.9	0.83	0.825	1	108.7	C	3.15	2.2	2.9	1.43182	2.75	1.2	131.6	45.8	2.87336	0
05823000	1	87	3	0	0	1	0	0	0	0	0	0	4.1	4.9	4.6	5.4	1.2	1.06522	1.12195	118.5	C	2.45	1.95	3.4	1.25641	2.6	1.88462	77.4	90.5	0.855249	0
07367740	0	59	3	0	0	1	0	0	0	0	0	0	3.2	2.4	2.6	3.2	0.75	0.923077	0.8125	164.1	D	2.85	2.4	3.85	1.1875	3.03333	0.791209	154.7	87.3	1.77205	0
05687323	0	47	3	0	0	0	0	1	1	0	1	0	5.4	5.7	2.4	7.8	1.06	2.375	0.444444	130.2	C	2.4	1.9	2.85	1.26316	2.38333	2.39161	58.5	121.1	0.483072	1
05678730	1	77	3	0	0	1	0	0	0	0	1	1	1.6	2.6	2.6	3.1	1.63	1	1.625	112.1	C	1.95	1.5	3	1.3	2.15	1.2093	148.2	130	1.14	0
04894420	1	70	3	0	0	1	0	0	0	0	0	0	6.1	3	5.1	5.7	0.49	0.588235	0.836066	127.5	C	2.95	2.4	3.5	1.22917	2.95	1.01695	82.1	129.9	0.632025	0
05554557	1	72	2	1	1	0	0	0	0	0	0	0	3.8	3	3.8	4.5	0.79	0.789474	1	151.7	C	2.6	1.85	3.05	1.40541	2.5	1.2	79.8	38.9	2.05141	0
05749570	0	66	2	0	0	1	1	0	0	0	1	1	4.3	3	3.3	4.2	0.7	0.909091	0.767442	107.9	C	3.6	1.95	3.05	1.84615	2.86667	1.04651	178	58.6	3.03754	0
TJN0803861	1	69	0	0	0	1	0	0	0	0	1	1	4.1	6.2	5.1	7.2	1.51	1.21569	1.2439	161.1	D	2.6	2.05	2.75	1.26829	2.46667	2.51351	83.9	69.3	1.21068	0
05092931	1	68	3	0	0	1	0	0	0	0	0	0	5.8	6.9	5.4	8.4	1.19	1.27778	0.931034	148.5	D	2.9	2.8	3.3	1.03571	3	2.3	62.3	84.1	0.740785	0
04887576	1	57	3	0	0	1	1	0	0	1	0	0	8.7	10.2	10.9	11.6	1.17	0.93578	1.25287	148.8	D	3.2	2.6	3.4	1.23077	3.06667	3.32609	102.8	48.5	2.11959	1
04646236	1	50	0	0	0	0	0	0	0	0	1	1	3.8	3.8	3.5	4.4	1	1.08571	0.921053	126.9	D	3.3	2.4	3.3	1.375	3	1.26667	114.3	54.1	2.11275	1
04655170	1	81	2	1	0	1	1	0	0	0	0	0	4.9	2.6	3.7	3.7	0.530612	0.702703	0.755102	104.2	C	2.6	2.4	3.3	1.08333	2.76667	0.939759	118.5	117.4	1.00937	0
05482921	0	51	0	0	0	0	1	1	0	0	1	1	8	8.1	7.2	9.6	1.01	1.125	0.9	143.2	C	2.45	2	2.65	1.225	2.36667	3.42254	98.2	91.9	1.06855	1
07487262	1	49	0	0	0	0	1	0	0	0	0	0	4.5	2.8	3.5	4	0.62	0.8	0.777778	131.6	D	3.1	1.3	3.95	2.38462	2.78333	1.00599	155.9	13.6	11.4632	0
05661882	1	42	0	0	0	0	0	0	0	0	1	0	4.1	4	5.2	5.9	0.98	0.769231	1.26829	151.1	C	2.45	1.8	3.2	1.36111	2.48333	1.61074	120.9	68.3	1.77013	1
03984430	1	59	0	0	0	0	0	0	1	0	1	1	4	6.7	4.5	7.4	1.675	1.48889	1.125	152.6	C	1.8	1.7	2.7	1.05882	2.06667	3.24194	81.6	110.9	0.735798	1
07017583	1	63	0	0	0	0	1	0	0	0	0	0	5.5	3.9	4.5	5.4	0.71	0.866667	0.818182	173.5	C	2.85	2.35	3.55	1.21277	2.91667	1.33714	106.4	87	1.22299	0
04988458	1	50	0	0	0	0	0	0	0	0	0	0	5.8	6	6.9	7.2	1.03	0.869565	1.18966	111.9	C	3.05	1.95	3.2	1.5641	2.73333	2.19512	120.3	88.1	1.36549	1
07255193	1	74	0	0	0	1	0	0	0	0	0	0	7.9	6.1	6.3	6.8	0.77	0.968254	0.797468	151.4	C	3.9	2.45	3.15	1.59184	3.16667	1.92632	69.5	25.8	2.6938	0
04182024	1	44	3	0	0	0	0	0	0	0	1	1	3.3	6.2	4.4	6.4	1.87879	1.40909	1.33333	138.3	D	2.6	1.9	3.75	1.36842	2.75	2.25455	159.4	75.5	2.11126	1
05821236	1	61	1	0	0	0	0	0	0	0	1	1	4.1	5.1	6.5	6.5	1.24	0.784615	1.58537	106.3	C	2.65	2.1	3.15	1.2619	2.63333	1.93671	98.4	123.4	0.797407	1
07215648	1	48	0	0	0	0	1	0	0	0	0	0	4	2.7	2.8	3.6	0.68	0.964286	0.7	62.4	D	2.1	1.55	2.4	1.35484	2.01667	1.33884	69.6	107.3	0.648649	1
05350907	0	45	0	0	0	0	0	1	1	0	0	0	2.9	4.3	2.8	4.7	1.48	1.53571	0.965517	166.3	D	2	1.9	2.75	1.05263	2.21667	1.93985	141.5	101.6	1.39272	1
04666307	1	55	0	0	0	0	0	0	0	0	0	0	2.9	2.2	2.7	2.9	0.758621	0.814815	0.931034	120	D	2.5	2	3.9	1.25	2.8	0.785714	140	90	1.55556	0
04454490	1	74	0	0	0	1	0	0	0	0	1	1	5	5.7	4.5	6.6	1.14	1.26667	0.9	160.2	C	3	2.5	3.2	1.2	2.9	1.96552	99.1	108.1	0.916744	0
05653937	1	51	0	0	0	0	1	0	0	0	1	1	4.5	5.9	4.7	6.7	1.31	1.25532	1.04444	21.2	D	2.35	2.3	2.95	1.02174	2.53333	2.32895	62.8	128.7	0.487956	1
04390891	0	42	3	0	0	0	0	2	2	0	1	1	6.4	10.5	9	12.7	1.64062	1.16667	1.40625	106	C	2.6	1.3	2.9	2	2.26667	4.63235	84.7	107.9	0.784986	1
04057069	1	55	3	0	0	0	1	0	0	0	1	0	3.3	7.7	8.6	8.6	2.33333	0.895349	2.60606	113.9	D	2.4	2.3	3	1.04348	2.56667	3	105.2	68.2	1.54252	1
04003622	1	66	3	0	0	0	0	0	0	0	1	1	6.6	7.5	5.5	8.2	1.13636	1.36364	0.833333	141.3	D	4.2	2.1	3.1	2	3.13333	2.39362	62.5	64.5	0.968992	1
05002719	1	67	0	0	0	1	0	0	0	0	0	0	4.5	3.5	3.4	4.5	0.78	1.02941	0.755556	141.8	C	2.8	1.95	2.8	1.4359	2.51667	1.39073	80.8	70.5	1.1461	0
05268059	1	78	0	0	0	1	0	0	0	0	0	0	4	3.8	3.5	4.4	0.95	1.08571	0.875	163.8	D	2.7	1.9	2	1.42105	2.2	1.72727	128.4	108.4	1.1845	0
05541812	0	65	0	0	0	0	1	1	1	1	0	0	3.9	1.7	3	3.1	0.435897	0.566667	0.769231	152.4	C	2.9	1.8	2.85	1.61111	2.51667	0.675497	165.3	115.8	1.42746	0
05355149	0	66	3	0	0	0	1	0	0	0	0	0	4.5	2.7	3.2	4.4	0.6	0.84375	0.711111	173	D	3.4	2.15	3.6	1.5814	3.05	0.885246	145.4	91.1	1.59605	0
07450860	0	33	0	0	0	0	0	1	1	0	0	0	7.2	6.7	7.1	7.9	0.93	0.943662	0.986111	133.9	C	2.6	2.55	2.45	1.01961	2.53333	2.64474	118.3	83.2	1.42188	1
05048976	1	82	3	0	0	0	0	0	0	0	0	0	4.6	2.6	4.4	4.1	0.57	0.590909	0.956522	143.2	C	3.15	2.65	3.55	1.18868	3.11667	0.834225	118.8	53.7	2.21229	0
04152307	1	42	0	0	0	0	0	0	0	0	0	0	5.8	9.7	6.5	10.5	1.67241	1.49231	1.12069	148.1	D	2.1	1.4	3.3	1.5	2.26667	4.27941	154.5	73.3	2.10778	0
05286155	1	63	3	0	1	0	0	0	0	0	0	0	4.4	2.6	3.2	4.2	0.59	0.8125	0.727273	143.3	D	2.8	1.5	2.8	1.86667	2.36667	1.09859	123.4	73.7	1.67436	0
05339113	1	68	1	0	0	0	1	0	0	0	0	0	4.2	3.2	4	4.2	0.76	0.8	0.952381	124.5	C	2.3	1.2	2.3	1.91667	1.93333	1.65517	140.4	41.1	3.41606	1
05339113	1	68	1	0	0	0	1	0	0	0	0	0	3.4	3.9	3.6	4.5	1.15	1.08333	1.05882	136.3	C	2.9	2.15	2.45	1.34884	2.5	1.56	159	34.5	4.6087	0
04922628	1	38	0	0	0	0	0	0	0	0	1	1	4.1	5.1	4.7	5.4	1.24	1.08511	1.14634	172.3	D	2.15	1.8	2.65	1.19444	2.2	2.31818	42.8	129	0.331783	0
04468253	1	60	0	1	0	0	1	0	1	1	0	0	3.1	2.1	2.5	2.6	0.677419	0.84	0.806452	132.2	C	2.4	1.7	2.65	1.41176	2.25	0.933333	118.1	88.4	1.33597	0
04468253	1	60	0	1	0	0	1	0	1	1	0	0	2.4	1.4	1.6	2.1	0.583333	0.875	0.666667	124.4	D	2.5	1.1	3.7	2.27273	2.43333	0.575342	154.8	100	1.548	0
00006227	0	75	1	0	0	1	0	0	0	0	0	0	3.4	4.4	3.6	4.8	1.29412	1.22222	1.05882	148.5	D	2.7	1.9	3.9	1.42105	2.83333	1.55294	126.2	124.9	1.01041	0
04451805	1	69	0	0	0	0	1	0	0	0	1	1	7	6	6	7.8	0.857143	1	0.857143	131.3	C	1.9	1.9	2.7	1	2.16667	2.76923	100.4	75.4	1.33156	1
05057734	1	55	3	0	0	0	0	0	0	0	1	1	7.4	10.3	9	10.9	1.39	1.14444	1.21622	98.3	C	2.5	2.35	2.4	1.06383	2.41667	4.26207	21.7	110	0.197273	1
05414638	0	78	1	0	0	1	1	0	0	1	0	1	5.2	4.8	5.5	6.2	0.92	0.872727	1.05769	169.1	C	3.35	2	2.15	1.675	2.5	1.92	58.8	60	0.98	0
05389172	0	65	0	0	0	0	0	1	1	0	0	0	3.7	2.8	3.8	3.9	0.76	0.736842	1.02703	122.6	D	3.25	1.7	3.05	1.91176	2.66667	1.05	146.2	136.3	1.07263	0
03965942	1	60	3	0	0	0	0	0	0	0	1	1	7.8	10.6	9.2	13.8	1.35897	1.15217	1.17949	136.1	C	2.6	2.4	3.4	1.08333	2.8	3.78571	53.6	99.1	0.540868	1
03913188	0	60	3	0	0	0	0	2	0	0	0	0	4	3.4	4.3	4.3	0.85	0.790698	1.075	143.4	D	2.3	1.6	4.2	1.4375	2.7	1.25926	129.2	70.7	1.82744	1
05339338	1	33	3	0	0	0	1	0	0	1	0	0	3.4	2.9	3	3.8	0.85	0.966667	0.882353	135.9	D	3.2	2.7	3.3	1.18519	3.06667	0.945652	160	94.5	1.69312	0
03740070	1	54	3	0	0	0	0	0	1	1	0	0	3.4	2.5	2.4	3.6	0.735294	1.04167	0.705882	104.4	C	2.8	1.4	2.85	2	2.35	1.06383	134	77.2	1.73575	0
04465515	0	53	0	0	0	0	0	2	2	0	0	0	3.9	2.5	2.6	2.6	0.641026	0.961538	0.666667	122.2	D	2.7	2.3	3.05	1.17391	2.68333	0.931677	108	72	1.5	0
04132182	1	61	0	0	0	1	1	0	0	0	0	0	4.3	3.4	5	5	0.790698	0.68	1.16279	129.8	D	3.4	1.2	2.95	2.83333	2.51667	1.35099	122.3	93.4	1.30942	0
07314835	1	74	2	0	0	0	1	0	0	0	0	0	9.5	10	11	11.8	1.05	0.909091	1.15789	167.1	D	2.55	2.2	3.4	1.15909	2.71667	3.68098	114.2	70.2	1.62678	0
03904216	0	70	0	0	0	0	0	0	0	1	0	0	3.1	4.9	5.7	5.7	1.58065	0.859649	1.83871	129.7	D	2.5	1.9	3.3	1.31579	2.56667	1.90909	142	92.5	1.53514	1
07106404	0	57	3	0	0	0	0	0	0	0	0	0	4.4	3.6	4.3	5.1	0.82	0.837209	0.977273	161.4	D	2.9	2.05	3.45	1.41463	2.8	1.28571	139.6	102.3	1.36461	0
05051418	1	61	3	0	0	1	0	0	0	0	0	0	3.9	2.4	3.1	3.6	0.615385	0.774194	0.794872	158.7	C	2.2	1.65	3	1.33333	2.28333	1.05109	136.7	73.5	1.85986	0
07310546	0	58	2	0	0	1	0	1	0	0	0	0	4	3.3	3.5	4.5	0.83	0.942857	0.875	149	C	3.1	2.65	3.75	1.16981	3.16667	1.04211	134.3	84.7	1.5856	0
04022032	0	54	0	0	0	0	0	2	2	0	1	0	2.9	4.5	3.3	4.7	1.55172	1.36364	1.13793	113.5	C	2.1	1.3	3	1.61538	2.13333	2.10938	69	124	0.556452	1
04218081	0	67	3	0	0	1	0	3	3	0	0	0	2.9	2.3	2.3	3.1	0.793103	1	0.793103	90.8	D	2.3	1.8	2.65	1.27778	2.25	1.02222	144.6	141	1.02553	0
04171826	1	80	0	0	0	1	1	0	0	0	0	0	2.8	1.8	2.5	2.5	0.642857	0.72	0.892857	126.5	D	2.8	1.8	3.9	1.55556	2.83333	0.635294	162.5	96.6	1.68219	0
07246486	1	43	0	0	0	0	1	0	0	0	0	0	4	2	2.7	3.6	0.5	0.740741	0.675	167.5	C	2.7	2.45	3.55	1.10204	2.9	0.689655	77.3	102.4	0.754883	0
03825382	1	79	3	0	1	1	1	0	0	0	0	0	4.5	2.2	4.2	4.5	0.488889	0.52381	0.933333	101.5	D	3	2.2	3.2	1.36364	2.8	0.785714	82.5	55	1.5	0
05451120	1	61	2	0	0	0	1	0	0	0	1	0	3.7	5	2.9	6	1.35	1.72414	0.783784	132.5	D	3.45	2.75	3.25	1.25455	3.15	1.5873	109.8	40.3	2.72457	1
05786430	0	49	0	0	0	0	1	1	0	0	1	1	6.2	6.9	5.1	9	1.11	1.35294	0.822581	153.5	C	3.1	2.7	3.25	1.14815	3.01667	2.28729	54.6	108.8	0.501838	1
03473546	1	64	0	0	0	1	1	0	0	0	1	0	2.8	1.4	1.8	2.5	0.5	0.777778	0.642857	122.4	D	3.1	2.45	4	1.26531	3.18333	0.439791	90.3	80.3	1.12453	0
07380410	1	50	3	0	0	0	0	0	0	0	0	0	3.1	2.1	2.6	2.9	0.68	0.807692	0.83871	161	D	3.3	2.35	3.85	1.40426	3.16667	0.663158	72.4	121.7	0.594906	0
05169013	1	49	0	0	0	0	0	0	0	0	0	0	3.5	2.4	2.9	3.4	0.69	0.827586	0.828571	154.3	D	2.3	1.55	2.6	1.48387	2.15	1.11628	104.5	76.9	1.35891	0
05350976	1	53	3	0	0	0	0	0	0	0	0	0	4.5	6	4.6	7.5	1.33	1.30435	1.02222	157.2	C	2.15	1.95	2.85	1.10256	2.31667	2.58993	135.1	56.6	2.38693	1
03730948	0	70	2	0	0	1	0	2	1	0	0	0	4.2	3.8	2.6	4.8	0.904762	1.46154	0.619048	87.4	D	2.5	2	3.15	1.25	2.55	1.4902	166.2	94.5	1.75873	0
04531836	1	73	3	0	0	0	0	0	0	0	1	0	6.6	3.7	6.9	6.9	0.560606	0.536232	1.04545	138.7	D	3.6	2.1	3.8	1.71429	3.16667	1.16842	107.9	39.8	2.71106	1
05815729	1	59	1	0	0	0	1	0	0	1	1	0	3.2	4.9	5.3	6	1.53	0.924528	1.65625	119.2	C	2.25	1.95	2.85	1.15385	2.35	2.08511	98.5	77.3	1.27426	0
05815729	1	59	1	0	0	0	1	0	0	1	0	0	4	2.7	3.3	4	0.68	0.818182	0.825	127.3	D	2.55	2.6	3.35	0.980769	2.83333	0.952941	83.9	81.7	1.02693	0
05185171	0	70	2	0	0	1	0	1	1	0	0	0	4.7	1.7	3.6	3.9	0.36	0.472222	0.765957	154.3	C	3.2	3	4.35	1.06667	3.51667	0.483412	120.5	80.7	1.49318	0
05141549	1	82	3	1	0	0	1	0	0	0	0	0	3	1.1	2.6	2.5	0.37	0.423077	0.866667	173	C	2.9	2.7	3	1.07407	2.86667	0.383721	116	111	1.04505	1
04468269	0	53	0	0	0	0	0	3	0	0	1	1	5.5	10.8	10.2	12.2	1.96364	1.05882	1.85455	145.5	C	1.6	1.8	2.45	0.888889	1.95	5.53846	72.4	94.6	0.765328	1
03204562	1	84	2	0	0	1	0	0	0	0	0	0	3.5	1.8	2.9	3.3	0.51	0.62069	0.828571	163.6	D	2.85	2.35	3.2	1.21277	2.8	0.642857	117.1	97.1	1.20597	0
07377282	1	61	2	0	0	1	0	0	0	0	0	0	3.4	1.8	2.6	2.6	0.53	0.692308	0.764706	142.7	C	2.85	2.8	3.35	1.01786	3	0.6	69.3	159.5	0.434483	0
02514676	1	76	3	0	0	1	0	0	0	0	0	0	4.9	4.6	5.1	5.6	0.94	0.901961	1.04082	161.6	D	2.7	1.9	3.4	1.42105	2.66667	1.725	90.4	100.5	0.899502	0
07437401	0	65	2	0	0	1	0	0	0	0	0	0	3.5	3.5	2.4	3.6	1	1.45833	0.685714	81.4	C	2.55	2.35	3.15	1.08511	2.68333	1.30435	126.2	52	2.42692	0
05783247	0	43	0	0	0	0	0	0	0	0	0	0	3.3	2.8	3.6	3.8	0.85	0.777778	1.09091	162.7	D	2.35	2.3	3.05	1.02174	2.56667	1.09091	117.3	124.7	0.940658	1
00503442	0	68	0	0	0	0	1	2	1	0	0	0	3.9	2.5	2.9	3.1	0.641026	0.862069	0.74359	155.9	C	2.7	1.9	3.3	1.42105	2.63333	0.949367	142.6	143.5	0.993728	0
05815476	1	57	0	0	0	1	0	0	0	0	0	0	2.5	2.1	2.6	2.8	0.84	0.807692	1.04	160	C	3	1.6	3.9	1.875	2.83333	0.741176	145.2	133.2	1.09009	0
07337360	1	53	0	0	0	0	0	0	0	0	1	0	18.2	12	16.7	19.6	0.66	0.718563	0.917582	31.5	C	3.1	2.1	3.5	1.47619	2.9	4.13793	74.7	24.2	3.08678	0
05817766	0	63	0	0	0	0	0	1	1	0	1	1	7.2	5.1	6.8	7	0.71	0.75	0.944444	133.6	C	2.3	2.1	2.2	1.09524	2.2	2.31818	85	113.1	0.751547	1
03093330	0	67	1	1	0	1	0	2	2	0	0	0	3.3	2.1	2.9	3.1	0.64	0.724138	0.878788	123.8	C	3.2	1.8	3.35	1.77778	2.78333	0.754491	142.9	78	1.83205	0
05701107	1	52	2	0	0	0	0	0	0	0	1	1	8.9	9.2	9.6	10.9	1.03	0.958333	1.07865	139.5	C	3.25	2.45	3.6	1.32653	3.1	2.96774	53.5	39.2	1.3648	1
03752356	1	38	0	0	0	0	1	0	0	0	0	0	3.6	4.8	4	5.5	1.33333	1.2	1.11111	98	D	2	1.9	2.7	1.05263	2.2	2.18182	130.1	43.8	2.97032	1
07384875	1	51	3	0	1	0	0	0	0	0	1	0	6.3	2.5	5	5.2	0.4	0.5	0.793651	165.2	C	2.95	2.85	2.95	1.03509	2.91667	0.857143	64.2	90.3	0.710963	0
05344418	1	51	0	0	0	0	0	0	1	0	1	0	3.1	3.2	2.6	4.2	1.03	1.23077	0.83871	140.2	C	2.55	2.3	2.75	1.1087	2.53333	1.26316	61.7	139.7	0.441661	0
05685609	1	48	0	0	0	0	0	0	0	0	1	1	5.1	7.5	4.3	8.1	1.47	1.74419	0.843137	144.2	C	1.75	1.4	2.25	1.25	1.8	4.16667	127.3	95.3	1.33578	1
05129926	0	61	3	0	0	0	0	1	0	0	1	0	3.7	3.2	5	5.2	0.86	0.64	1.35135	140.8	C	2.55	1.55	2.7	1.64516	2.26667	1.41176	180	88.9	2.02475	1
05142019	0	70	3	0	0	1	1	1	1	0	0	0	3.3	3.8	3	4.1	1.15	1.26667	0.909091	155.5	D	2.85	2.7	3.2	1.05556	2.91667	1.30286	83.3	87.1	0.956372	0
07291098	0	59	0	0	0	0	0	1	1	0	0	0	3.5	3.6	2.8	3.9	1.03	1.28571	0.8	154.7	D	2.6	2.4	3.55	1.08333	2.85	1.26316	88.1	69.5	1.26763	0
04102813	0	58	0	0	0	0	0	2	2	0	1	1	3.9	8.4	4.8	9.5	2.15385	1.75	1.23077	125.8	D	2.1	1.7	2.8	1.23529	2.2	3.81818	72.2	87.5	0.825143	1
05662615	0	49	0	0	0	0	0	1	1	0	1	1	4.2	5.8	5	6.5	1.38095	1.16	1.19048	155.4	C	2.8	1.6	2.45	1.75	2.28333	2.54015	85.3	21.3	4.00469	1
03778637	1	69	3	0	0	0	1	0	0	1	0	0	2.5	1.2	1.8	1.8	0.48	0.666667	0.72	163.7	C	3.2	1.3	5.35	2.46154	3.28333	0.365482	107.2	149	0.719463	0
05138287	1	63	0	0	0	0	1	0	0	1	0	0	3.3	3.1	3.1	4.1	0.94	1	0.939394	149.4	C	2.7	2	3.45	1.35	2.71667	1.1411	93.4	96.7	0.965874	0
05304040	1	72	1	1	0	0	1	0	0	0	1	1	4.5	5.9	7.1	6.9	1.31	0.830986	1.57778	165	D	3.05	1.9	3.45	1.60526	2.8	2.10714	38.5	82.4	0.467233	0
05304040	1	72	1	1	0	0	1	0	0	0	0	0	3	3.1	2.9	3.7	1.03	1.06897	0.966667	158.4	C	2.5	2.3	3.5	1.08696	2.76667	1.12048	102.9	122.5	0.84	1
04643868	1	37	0	0	0	0	1	0	0	0	0	0	5	5.5	3.5	5.7	1.1	1.57143	0.7	134.9	C	2.2	1.8	3.7	1.22222	2.56667	2.14286	126.8	90.7	1.39802	1
03984493	0	49	0	0	0	0	0	0	0	0	1	0	4.1	3.7	4.3	4.5	0.902439	0.860465	1.04878	111.6	D	2.5	1.3	3.1	1.92308	2.3	1.6087	136.8	111	1.23243	1
05172768	0	77	2	0	0	1	0	0	0	0	1	1	5.7	4.2	5.4	6.3	0.74	0.777778	0.947368	130.5	D	2.4	2.3	3.7	1.04348	2.8	1.5	77.4	139.3	0.555635	0
05166791	0	33	3	0	0	0	0	1	1	0	1	1	3.3	5.5	7.5	6.7	1.67	0.733333	2.27273	105.9	D	2.6	2	2.6	1.3	2.4	2.29167	116.4	84.1	1.38407	1
04562205	0	57	1	0	0	0	0	0	0	0	1	1	5.9	2.8	5.4	5.9	0.47	0.518519	0.915254	154.5	D	2.8	2.2	2.7	1.27273	2.56667	1.09091	74.7	52.2	1.43103	0
07211555	1	67	3	0	0	1	0	0	0	0	0	0	4.1	2.2	2.9	4	0.54	0.758621	0.707317	48.5	D	2.4	2.2	2.55	1.09091	2.38333	0.923077	126.5	102.4	1.23535	0
05339459	0	44	3	0	0	0	0	0	1	0	0	0	3.3	2.5	2.4	3.5	0.76	1.04167	0.727273	129.6	D	3.15	2.2	3.4	1.43182	2.91667	0.857143	75.6	81.3	0.929889	0
04654915	0	52	3	0	0	0	0	2	2	0	1	1	5.1	6.3	3	8.3	1.23529	2.1	0.588235	156	C	3	1.8	3	1.66667	2.6	2.42308	135.2	31.9	4.23824	1
05446921	0	49	0	0	0	0	1	1	1	0	0	0	4.7	4.5	4.6	5.4	0.96	0.978261	0.978723	164.8	D	2	1.9	2.8	1.05263	2.23333	2.01493	158.7	46.1	3.44252	1
07333767	1	74	0	0	1	0	0	0	0	0	0	0	6.8	4.6	6.3	7.2	0.68	0.730159	0.926471	152.7	C	3.4	3.05	3.9	1.11475	3.45	1.33333	94.1	134.3	0.70067	0
05184998	1	73	3	0	0	1	0	0	0	0	0	0	4.4	2.9	3.5	4.5	0.66	0.828571	0.795455	167.9	C	2.6	2.5	2.9	1.04	2.66667	1.0875	115.9	63.8	1.81661	0
04913536	1	71	3	0	0	0	0	0	0	0	1	1	4.6	8.6	5.6	8.8	1.87	1.53571	1.21739	137.4	C	2.7	2.25	2.05	1.2	2.33333	3.68571	95.5	51	1.87255	0
05554380	1	48	2	0	0	0	0	0	0	0	0	0	3.7	1.6	3.3	3.3	0.43	0.484848	0.891892	163.7	C	2.4	2.25	3.55	1.06667	2.73333	0.585366	117.8	104.3	1.12943	1
05516634	0	44	2	0	0	0	0	1	0	0	0	0	3.3	2.8	3.1	3.9	0.85	0.903226	0.939394	146.9	D	2.7	2.6	4.15	1.03846	3.15	0.888889	148.2	97.5	1.52	0
05822462	1	70	2	0	0	0	0	0	0	0	1	1	5.6	10.2	7.7	10.5	1.82	1.32468	1.375	156.8	C	2.4	2.25	3.25	1.06667	2.63333	3.87342	43.8	47.8	0.916318	1
05349523	1	47	3	0	1	0	0	0	0	0	0	0	3.1	3.6	3.3	4.6	1.16	1.09091	1.06452	131.9	D	2.7	1.6	3.1	1.6875	2.46667	1.45946	144.4	29.6	4.87838	0
05701182	1	57	0	0	0	0	1	0	0	1	0	0	2.9	1.8	2.3	2.6	0.62	0.782609	0.793103	154.4	C	2.65	2.25	3.3	1.17778	2.73333	0.658537	149.5	100.1	1.49351	0
05685278	1	78	0	0	0	1	0	0	0	0	0	0	4.7	3.9	3.4	5.5	0.83	1.14706	0.723404	89.4	C	2.9	2.55	3.35	1.13725	2.93333	1.32955	154.7	141.9	1.0902	1
